# Supplementary material for: A Convenient Approach towards the Synthesis of ADMDP Type Iminosugars and Nojirimycin Derivatives from Sugar-Derived Lactams
Source: Molecules. 2021 Sep 8;26(18):5459. doi: 10.3390/molecules26185459 (PMC8464940; doi:10.3390/molecules26185459)
Supplement: Supplementary file 1 [file molecules-26-05459-s001.zip]

Archive with 1 entries (1 files):
- molecules-1338349-supplementary.pdf
